# Supplementary material for: The Impacts of Parental Migration on the Mental and Physical Health, Daily Needs, and Social Lives of Indonesian Caregivers of Left-Behind Children: A Qualitative Study
Source: Int J Environ Res Public Health. 2025 Aug 20;22(8):1307. doi: 10.3390/ijerph22081307 (PMC12386691; doi:10.3390/ijerph22081307)
Supplement: Supplementary file 1 [file ijerph-22-01307-s001.zip]

Archive with 1 entries (1 files):
- ijerph-3715949-supplementary.pdf
